# Supplementary material for: A Cross-Sectional Study of ‘Yaws’ in Districts of Ghana Which Have Previously Undertaken Azithromycin Mass Drug Administration for Trachoma Control
Source: PLoS Negl Trop Dis. 2015 Jan 29;9(1):e0003496. doi: 10.1371/journal.pntd.0003496 (PMC4310597; doi:10.1371/journal.pntd.0003496)
Supplement: S1 Dataset — (CSV) [file pntd.0003496.s002.csv]

patient_ID	lesionnumber	Age	Gender	Lesionlocation	Lesiondurationdays	RPR	TPPA	pain	jointsymptom	boneswelling	objectiveboneswelling	anybone	totallesions	Indurated	Circular	Tender	LN	circular	Deep	Slough	Size	Tper	HD	MU	legulcer	acutechronic
1	1	14	1	Left Lower Leg	14	0	0	0	1	1	1	1	11	0	0	1	0	0	1	1	60	0	0	0	1	1
10	1	9	0	Right Lower Leg	30	0	0	1	0	0	0	0	6	1	1	1	1	1	1	0	42	0	0	0	1	2
11	1	8	0	Right Lower Leg	28	0	0	1	0	0	1	1	9	0	0	1	1	0	0	1	50	0	0	0	1	1
12	1	11	1	Right Lower Leg	21	0	0	1	0	0	0	0	12	1	0	1	1	0	1	0	105	0	0	0	1	1
12	2	11	1	Left Lower Leg	7	0	0	0	0	0	0	0	12	0	0	1	1	0	0	1	60	0	0	0	1	1
13	1	12	1	Left Lower Leg	730	0	0	1	0	1	1	1	11	0	1	1	1	0	0	1	216	0	0	0	1	2
14	1	10	0	Left Lower Leg	35	0	0	1	1	1	1	1	4	0	0	1	1	0	1	1	36	0	0	0	1	2
15	1	14	0	Left Lower Leg	28	0	0	0	1	1	0	1	15	0	1	1	1	0	1	0	80	0	0	0	1	1
17	1	6	1	Left Lower Leg	60	0	0	1	1	0	1	1	4	0	1	1	1	0	1	1	96	0	0	0	1	2
18	1	12	1	Right Lower Leg	14	0	0	1	1	0	0	1	8	1	1	1	1	0	1	0	40	0	0	0	1	1
18	2	12	1	Right Upper Leg	14	0	0	1	1	0	0	1	8	1	0	1	1	0	1	0	68	0	0	0	1	1
19	1	10	0	Left Lower Leg	30	0	0	1	0	0	0	0	8	0	0	1	1	0	0	0	50	0	0	0	1	2
2	1	13	1	Right Lower Leg	21	0	0	1	1	0	0	1	6	0	0	1	1	0	0	1	320	0	0	0	1	1
20	1	10	1	Left Lower Leg	35	0	0	1	0	0	0	0	7	0	1	1	1	0	0	0	70	0	0	0	1	2
21	1	12	0	Right Lower Leg	30	0	0	1	1	1	1	1	13	1	1	1	1	0	1	0	52	0	0	0	1	2
22	1	11	0	Left Lower Leg	35	0	0	1	0	1	1	1	8	1	1	1	1	0	1	0	4	0	1	0	1	2
23	1	9	1	Left Upper Leg	14	0	0	0	0	0	0	0	11	0	1	1	1	1	0	0	360	0	0	0	1	1
24	1	7	1	Left Upper Leg	30	0	0	0	0	1	1	1	14	0	1	1	1	1	0	1	195	0	0	0	1	2
25	1	9	1	Right Lower Leg	14	0	0	1	1	1	0	1	7	0	1	1	1	0	1	0	126	0	0	0	1	1
26	1	12	1	Left Lower Leg	30	0	0	1	1	0	0	1	19	1	0	1	1	0	1	0	60	0	0	0	1	2
27	1	10	1	Right Lower Leg	30	0	0	1	0	0	0	0	12	1	0	1	0	0	0	0	22	0	0	0	1	2
28	1	9	0	Right Lower Leg	21	0	0	1	1	0	0	1	2	0	1	1	1	0	1	0	20	0	0	0	1	1
29	1	11	1	Left Lower Leg	35	0	0	0	0	0	0	0	9	0	1	1	0	0	1	0	40	0	0	0	1	2
3	1	10	1	Left Lower Leg	21	0	0	1	0	0	0	0	1	1	0	1	0	0	0	1	150	0	0	0	1	1
30	1	9	1	Right Lower Leg	7	0	0	1	0	1	0	1	12	0	1	1	1	0	0	0	35	0	0	0	1	1
31	1	9	1	Right Lower Leg	730	0	0	1	1	1	0	1	10	0	0	1	0	0	1	0	52	0	0	0	1	2
32	1	10	1	Left Lower Leg	730	0	0	1	1	1	0	1	19	1	1	1	1	0	1	0	40	0	0	0	1	2
33	1	7	1	Left Upper Leg	365	0	0	0	0	0	0	0	14	0	1	1	1	0	0	0	63	0	0	0	1	2
34	1	6	1	Left Lower Leg	365	0	0	0	0	0	0	0	15	1	1	0	1	1	1	0	195	0	0	0	1	2
34	2	6	1	Other	365	0	0	0	0	0	0	0	15	0	0	1	1	0	0	0	30	0	0	0	0	2
35	1	13	1	Right Lower Leg	21	0	0	1	0	0	0	0	13	0	0	1	1	0	1	1	24	0	0	0	1	1
36	1	9	1	Left Lower Leg	30	0	0	0	0	0	1	1	15	0	1	1	1	1	1	0	110	0	0	0	1	2
37	1	16	1	Left Lower Leg	30	0	0	1	0	0	1	1	11	1	1	1	1	0	0	1	70	0	0	0	1	2
38	1	9	1	Left Lower Leg	90	0	0	0	0	0	1	1	8	1	0	1	1	0	0	1	40	0	0	0	1	2
39	1	14	1	Left Lower Leg	30	0	0	1	0	0	0	0	17	1	1	1	0	1	1	0	90	0	0	0	1	2
4	1	10	1	Right Lower Leg	90	0	0	1	0	0	0	0	4	1	1	1	0	1	1	1	400	0	0	0	1	2
40	1	7	0	Right Lower Leg	7	0	0	1	0	0	1	1	9	0	1	1	1	1	0	1	42	0	0	0	1	1
41	1	7	1	Right Lower Leg	4	0	0	0	1	1	1	1	9	0	0	1	1	0	0	1	36	0	0	0	1	1
42	1	6	0	Right Lower Leg	90	0	0	0	0	1	0	1	6	0	1	1	0	1	1	0	30	0	1	0	1	2
43	1	15	0	Right Lower Leg	30	0	0	1	0	1	0	1	16	0	1	1	1	0	1	0	45	0	0	0	1	2
44	1	11	1	Left Lower Leg	45	0	0	0	0	0	0	0	12	0	0	1	0	0	0	1	128	0	0	0	1	2
45	1	7	1	Other	60	0	0	1	0	0	1	1	5	1	0	1	1	0	0	0	54	0	0	0	0	2
46	1	8	1	Right Lower Leg	90	0	0	0	0	1	1	1	12	1	1	1	1	0	0	1	108	0	0	0	1	2
47	1	12	1	Right Lower Leg	30	0	0	1	1	1	1	1	13	0	0	1	1	0	0	1	60	0	0	0	1	2
48	1	9	0	Right Lower Leg	30	0	0	0	1	0	1	1	11	0	0	1	1	0	0	0	77	0	0	0	1	2
49	1	8	1	Right Lower Leg	7	0	0	1	0	1	0	1	15	0	0	1	0	0	0	1	66	0	0	0	1	1
49	2	8	1	Left Lower Leg	3	0	0	1	0	1	0	1	15	0	0	1	0	0	0	0	104	0	0	0	1	1
5	1	8	1	Right Lower Leg	28	0	0	1	0	1	0	1	7	1	1	1	1	0	1	0	200	0	0	0	1	1
50	1	10	0	Right Lower Leg	30	0	0	0	0	0	0	0	6	1	1	1	1	0	1	1	120	0	0	0	1	2
51	1	12	1	Right Lower Leg	30	0	0	1	1	1	0	1	20	0	0	1	1	0	0	0	54	0	0	0	1	2
52	1	13	1	Right Lower Leg	14	0	0	1	1	0	0	1	18	0	1	1	1	0	1	0	24	0	0	0	1	1
53	1	10	1	Left Lower Leg	5	0	0	0	0	0	0	0	18	1	1	1	1	0	0	0	35	0	0	0	1	1
54	1	15	0	Right Lower Leg	14	0	0	1	1	1	0	1	9	0	0	1	0	0	1	0	32	0	0	0	1	1
55	1	10	1	Right Lower Leg	365	0	0	1	1	0	0	1	13	1	0	1	0	0	0	0	700	0	1	0	1	2
55	2	10	1	Right Lower Leg	305	0	0	1	1	0	0	1	13	0	0	1	0	1	0	0	90	0	1	0	1	2
56	1	8	1	Right Lower Leg	14	0	0	0	0	0	0	0	20	1	0	1	1	0	0	0	84	0	1	0	1	1
57	1	12	1	Left Lower Leg	30	0	0	1	1	0	0	1	8	0	1	1	1	0	1	0	20	0	1	0	1	2
58	1	12	0	Left Lower Leg	14	0	0	1	1	0	0	1	9	1	0	1	1	0	0	0	104	0	0	0	1	1
59	1	7	0	Right Lower Leg	14	0	0	1	1	0	1	1	8	0	0	1	1	0	0	1	50	0	0	0	1	1
6	1	10	0	Left Lower Leg	28	0	0	1	0	0	0	0	5	1	0	1	1	0	0	0	112	0	0	0	1	1
60	1	8	1	Right Upper Leg	14	0	0	1	0	1	0	1	8	1	1	1	1	1	1	0	30	0	1	0	1	1
60	2	8	1	Left Lower Leg	14	0	0	1	0	1	0	1	8	1	1	1	1	1	1	0	30	0	0	0	1	1
61	1	9	1	Left Lower Leg	14	0	0	0	1	0	1	1	15	0	0	1	1	0	1	0	20	0	1	0	1	1
62	1	7	1	Right Lower Leg	21	0	0	0	0	1	0	1	7	1	1	1	1	1	1	0	20	0	0	0	1	1
63	1	7	1	Left Lower Leg	14	0	0	1	0	0	0	0	10	1	0	1	1	0	1	0	32	0	0	0	1	1
64	1	12	1	Right Lower Leg	30	0	0	0	1	0	0	1	13	1	1	1	1	1	1	0	56	0	0	0	1	2
65	1	10	1	Left Lower Leg	10	0	0	0	0	1	0	1	10	1	1	1	1	1	0	0	378	0	0	0	1	1
66	1	7	1	Left Lower Leg	5	0	0	0	0	0	0	0	18	1	0	1	1	0	1	0	96	0	0	0	1	1
66	2	7	1	Right Lower Leg	4	0	0	0	0	0	0	0	18	1	1	1	1	1	1	1	16	0	0	0	1	1
67	1	10	1	Right Lower Leg	9	0	0	1	0	0	0	0	10	0	1	1	1	0	1	1	63	0	0	0	1	1
68	1	12	0	Left Lower Leg	6	0	0	0	0	0	0	0	11	0	1	1	0	0	1	0	70	0	0	0	1	1
69	1	8	1	Right Lower Leg	7	0	0	1	1	0	0	1	15	1	0	1	0	0	0	0	300	0	0	0	1	1
7	1	10	1	Right Lower Leg	5	0	0	0	1	1	1	1	4	0	1	1	0	0	1	1	20	0	0	0	1	1
70	1	13	1	Right Lower Leg	7	0	0	0	0	0	0	0	15	0	1	1	0	0	1	0	24	0	0	0	1	1
71	1	8	1	Right Lower Leg	14	0	0	0	0	0	0	0	13	0	0	0	0	0	1	0	45	0	0	0	1	1
72	1	7	1	Left Lower Leg	30	0	0	0	0	1	0	1	18	1	1	1	0	0	0	0	48	0	0	0	1	2
73	1	9	1	Right Lower Leg	30	0	0	0	1	0	0	1	20	0	1	1	1	0	1	0	35	0	0	0	1	2
73	2	9	1	Left Lower Leg	60	0	0	0	1	0	0	1	20	1	1	1	1	0	1	0	24	0	0	0	1	2
74	1	9	1	Left Lower Leg	11	0	0	0	0	0	0	0	17	0	1	1	1	0	0	0	54	0	0	0	1	1
75	1	6	0	Right Lower Leg	21	0	0	1	0	0	0	0	8	1	0	1	0	0	1	0	65	0	0	0	1	1
76	1	5	1	Right Lower Leg	14	0	0	0	0	0	0	0	6	0	0	1	1	0	0	0	35	0	0	0	1	1
77	1	11	1	Right Lower Leg	7	0	0	0	1	1	0	1	32	1	1	1	1	0	0	0	96	0	0	0	1	1
78	1	9	1	Right Lower Leg	14	0	0	1	1	1	0	1	14	1	0	1	1	0	0	0	66	0	0	0	1	1
79	1	15	1	Right Lower Leg	14	0	0	0	0	0	0	0	15	1	1	1	0	0	1	0	96	0	0	0	1	1
8	1	7	1	Right Lower Leg	21	0	0	0	0	0	0	0	1	0	0	0	0	0	0	1	50	0	0	0	1	1
80	1	6	1	Left Lower Leg	30	0	0	0	0	0	0	0	10	1	1	1	0	0	1	0	117	0	0	0	1	2
81	1	12	1	Right Lower Leg	21	0	0	1	0	0	0	0	8	1	1	1	1	0	1	0	12	0	0	0	1	1
82	1	12	1	Right Lower Leg	4	0	0	0	0	0	0	0	7	0	0	1	0	0	0	0	120	0	0	0	1	1
83	1	10	1	Left Lower Leg	14	0	0	1	0	1	0	1	16	0	1	1	1	1	0	1	56	0	0	0	1	1
84	1	12	1	Left Lower Leg	500	0	0	1	0	1	0	1	4	0	1	1	1	1	1	1	16	0	0	0	1	2
85	1	8	1	Left Lower Leg	2	0	0	0	0	0	0	0	8	0	0	1	1	0	0	1	60	0	0	0	1	1
86	1	17	0	Right Lower Leg	7	0	0	0	0	0	1	1	17	1	1	0	1	0	0	0	40	0	0	0	1	1
87	1	9	0	Left Lower Leg	7	0	0	1	0	1	1	1	12	1	1	1	1	1	0	0	90	0	0	0	1	1
88	1	7	1	Right Lower Leg	21	0	0	0	0	0	0	0	20	1	0	1	1	0	1	0	77	0	0	0	1	1
89	1	12	0	Right Lower Leg	4	0	0	1	1	0	0	1	13	0	1	1	0	0	0	0	48	0	0	0	1	1
90	1	10	1	Right Lower Leg	9	0	0	0	0	0	0	0	14	1	0	1	1	0	1	0	15	0	0	0	1	1
91	1	12	1	Left Lower Leg	30	0	0	0	0	0	0	0	10	1	0	1	0	0	0	0	98	0	1	0	1	2
92	1	7	1	Right Lower Leg	5	0	0	1	0	1	0	1	8	1	0	1	0	0	0	0	150	0	0	0	1	1
